# Supplementary material for: Novel Magnetic Nanocomposites Based on Carboxyl-Functionalized SBA-15 Silica for Effective Dye Adsorption from Aqueous Solutions
Source: Nanomaterials (Basel). 2022 Jun 29;12(13):2247. doi: 10.3390/nano12132247 (PMC9268668; doi:10.3390/nano12132247)
Supplement: Supplementary file 1 [file nanomaterials-12-02247-s001.zip]

Archive with 1 entries (1 files):
- nanomaterials-1784361-supplementary.pdf
